# Supplementary material for: Genomic Analyses of Methicillin-Susceptible and Methicillin-Resistant Staphylococcus pseudintermedius Strains Involved in Canine Infections: A Comprehensive Genotypic Characterization
Source: Pathogens. 2024 Sep 4;13(9):760. doi: 10.3390/pathogens13090760 (PMC11434867; doi:10.3390/pathogens13090760)
Supplement: Supplementary file 1 [file pathogens-13-00760-s001.zip]

Archive with 5 entries (5 files):
- Supplementary Figure S1.svg
- Supplementary Table S1.xlsx
- Supplementary Table S2.xlsx
- Supplementary Table S3.xlsx
- Supplementary Table S4.xlsx
