# Supplementary material for: Genomic Analyses of Methicillin-Susceptible and Methicillin-Resistant Staphylococcus pseudintermedius Strains Involved in Canine Infections: A Comprehensive Genotypic Characterization
Source: Pathogens. 2024 Sep 4;13(9):760. doi: 10.3390/pathogens13090760 (PMC11434867; doi:10.3390/pathogens13090760)
Supplement: Supplementary file 1 [file pathogens-13-00760-s001.zip › Supplementary Table S1.xlsx]

## Sheet: Table_S1
Supplementary Table S1. Complete genomes of Staphylococcus pseudintermedius strains from canine and human hosts for comparative genomic and phylogenomic analyses.
Genome identification	Accession No.	Host	Origin	Isolated year	Country
166/18	JAQIAZ000000000	Canine	cystitis	2018	Brazil
205/18	JAQIAY000000000	Canine	cystitis	2018	Brazil
072/17	JAQIAX000000000	Canine	pyometra	2017	Brazil
072/18	JAQIAW000000000	Canine	pyometra	2018	Brazil
215/18	JAQIAV000000000	Canine	pyometra	2018	Brazil
269/18	JAQIAU000000000	Canine	pyometra	2018	Brazil
034/18	JAQIAT000000000	Canine	pyometra	2018	Brazil
009/19	JAQIAS000000000	Canine	sepsis	2019	Brazil
187/18	JAQIAR000000000	Canine	sepsis	2018	Brazil
511OD	JAQIAQ000000000	Canine	otitis	2018	Brazil
511OE	JAQIAP000000000	Canine	otitis	2018	Brazil
1044	JAQIAO000000000	Canine	otitis	2018	Brazil
1259	JAQIAN000000000	Canine	otitis	2018	Brazil
1387	JAQIAM000000000	Canine	otitis	2018	Brazil
554	JAQIAL000000000	Canine	pyodermatitis	2018	Brazil
559	JAQIAK000000000	Canine	pyodermatitis	2018	Brazil
561	JAQIAJ000000000	Canine	pyodermatitis	2018	Brazil
619	JAQIAI000000000	Canine	pyodermatitis	2018	Brazil
651	JAQIAH000000000	Canine	pyodermatitis	2018	Brazil
695	JAQIAG000000000	Canine	pyodermatitis	2018	Brazil
705	JAQIAF000000000	Canine	pyodermatitis	2018	Brazil
843	JAQIAE000000000	Canine	pyodermatitis	2018	Brazil
1037	JAQIAD000000000	Canine	pyodermatitis	2018	Brazil
1346	JAQIAC000000000	Canine	pyodermatitis	2018	Brazil
1378	JAQIAB000000000	Canine	pyodermatitis	2018	Brazil
1379	JAQIAA000000000	Canine	pyodermatitis	2018	Brazil
1382	JAQHZZ000000000	Canine	pyodermatitis	2018	Brazil
6848	JAQHZY000000000	Canine	pyodermatitis	2018	Brazil
SP_113043A1	NZ_CP065921	Canino	pyodermatitis	2020	United States
KCTC431361	NZ_CP045086.1	Human	skin	2018	South Korea
HSP1381	CP066702.1	Canine	skin	2021	Spain
AP201	NZ_CP031561.1	Human	mixed culture	2009	Thailand
VB161	NZ_CP031605.1	Human	mixed culture	2010	Thailand
VB881	NZ_CP030715.1	Human	mixed culture	2009	Thailand
1Genomes retrieved from the NCBI (National Center for Biotechnology Information) database.
