# Supplementary material for: Genomic Analyses of Methicillin-Susceptible and Methicillin-Resistant Staphylococcus pseudintermedius Strains Involved in Canine Infections: A Comprehensive Genotypic Characterization
Source: Pathogens. 2024 Sep 4;13(9):760. doi: 10.3390/pathogens13090760 (PMC11434867; doi:10.3390/pathogens13090760)
Supplement: Supplementary file 1 [file pathogens-13-00760-s001.zip › Supplementary Table S2.xlsx]

## Sheet: Table_S2
Supplementary Table S2. Diversity of insertion sequences found in the 28 genomes of Staphylococcus pseudintermedius from this study, according to the ISFinder program.
	MRSP	MSSP
Total IS number	52	81
Exclusive	5	34
Legend: IS= insertion sequences
