# Supplementary material for: Genomic Analyses of Methicillin-Susceptible and Methicillin-Resistant Staphylococcus pseudintermedius Strains Involved in Canine Infections: A Comprehensive Genotypic Characterization
Source: Pathogens. 2024 Sep 4;13(9):760. doi: 10.3390/pathogens13090760 (PMC11434867; doi:10.3390/pathogens13090760)
Supplement: Supplementary file 1 [file pathogens-13-00760-s001.zip › Supplementary Table S3.xlsx]

## Sheet: Table_S3
Supplementary Table S3. Diversity of plasmids identified in the 28 genomes of Staphylococcus pseudintermedius, according to the PlasmidFinder program.
Identification	ID Plasmid	Lenght (bp)	Reference Sequence	Resistance Genes	Virulence Genes	Others
166/18	pHSP237	2893	CP098635.1	qacG	-	-
205/18	-	-	-	-	-	-
072/17	pHSP246	3192	CP098622.1	-	-	-
072/18	-	-	-	-	-	-
215/18	-	-	-	-	-	-
269/18	pSP5912	2892	CP009121.1	qacG	-	-
034/18	-	-	-	-	-	-
009/19	pSP5912	2892	CP009121.1	qacG	-	-
187/18	-	-	-	-	-	-
511OD	-	-	-	-	-	-
511OE	-	-	-	-	-	-
1044	pPH1-3	3754	MH785246.1	-	-	repB
1259	unnamed2	4588	CP016075.1	tet(K)	-	rep
1387	pSP5912	2892	CP009121.1	-	-	-
554	unnamed2	4588	CP016075.1	tet(K)	-	rep
559	unnamed2	4588	CP016075.1	tet(K)	-	rep
561	pHSP232	3192	CP098640.1	-	-	-
	p222	12114	CP011490.1	brcA	-	soj, hin, BacSp222
619	pSP-G3C4	4588	MN612109.1	tet(K)		rep
651	pSP-G3C4	4688	MN612109.1	-		rep
695	unnamed	42063	CP039748.1	tcaA	clpL	toxin doc
705	p222	12114	CP011490.1	-	-	soj, hin, BacSp222
843	unnamed1	4588	CP051150.1	tet(K)	-	rep
1037	unnamed2	4588	CP016075.1	tet(K)	-	rep
1346	-	-	-	-	-	-
1378	pSP_11304-3A_1	11451	CP065922.1	-	-	soj, hin, sapB
	p222	11633	CP011490.1	brcA	-	hin
1379	unnamed1	4588	CP051150.1	-	-	rep, hsrA
1382	-	-	-	-	-	-
6848	pUTI-056-3	4586	CP054447.1	tet(K)	-	rep
Legend: "-": indicates absence
