# Supplementary material for: Genomic Analyses of Methicillin-Susceptible and Methicillin-Resistant Staphylococcus pseudintermedius Strains Involved in Canine Infections: A Comprehensive Genotypic Characterization
Source: Pathogens. 2024 Sep 4;13(9):760. doi: 10.3390/pathogens13090760 (PMC11434867; doi:10.3390/pathogens13090760)
Supplement: Supplementary file 1 [file pathogens-13-00760-s001.zip › Supplementary Table S4.xlsx]

## Sheet: Table_S4
Supplementary Table S3. Comprehensive characterization of resistance and virulence gene profiles in 28 Staphylococcus pseudintermedius genomes.
								Resistance Genes																								Virulence Genes
Genome identification	Accession number	Host	Origin	Biofilm Formation	Group	SCCmec	MLST	Beta-lactams							Aminoglycosides					Tetracyclines			Trimethoprim	Macrolides			Chloramphenicol			Fluoroquinolones	Chlorhexidine	Adhesins						Enzymes									Exfoliative toxins		Enterotoxins
166/18	JAQIAZ000000000	Canine	Cystitis	Strong producer	MSSP	-	ST2375	blaZ	blaI_of_Z	blaPC1	blaR1	-	-	-	aph(3')-III	ant(6)-Ia	aph(2'')-Ih	-	sat4	-	tet(M)	-	dfrG	rpoB	rpoC	erm(B)	cat	-	cat(pC221)	parE	qacG	icaA	icaB	icaD	clpC	clpP	clpX	agrA	agrB	asd	geh	lip	eno	cap5O	cap8O	capO	-	-	-
205/18	JAQIAY000000000	Canine	Cystitis	Strong producer	MSSP	-	ST2377	blaZ	blaI_of_Z	-	blaR1	-	-	-	-	-	-	-	-	-	-	-	-	rpoB	rpoC	-	-	-	-	parE	-	icaA	icaB	icaD	clpC	clpP	clpX	agrA	agrB	asd	geh	lip	eno	-	cap8O	-	sec	eta	-
072/17	JAQIAX000000000	Canine	Pyometra	Strong producer	MSSP	-	ST2373	blaZ	blaI_of_Z	blaPC1	blaR1	-	-	-	aph(3')-III	ant(6)-Ia	-	aad(6)	sat4	-	tet(M)	-	dfrG	rpoB	rpoC	erm(B)	cat	-	cat(pC221)	parE	qacG	icaA	icaB	icaD	clpC	clpP	clpX	agrA	agrB	asd	geh	lip	eno	cap5O	cap8O	capO	-	eta	-
072/18	JAQIAW000000000	Canine	Pyometra	Strong producer	MSSP	-	ST2373	blaZ	blaI_of_Z	blaPC1	blaR1	-	-	-	-	-	-	-	-	-	-	-	dfrG	rpoB	-	-	-	-	-	parE	-	icaA	icaB	icaD	clpC	clpP	clpX	agrA	agrB	asd	geh	lip	eno	-	-	-	-	eta	-
215/18	JAQIAV000000000	Canine	Pyometra	Strong producer	MSSP	-	ST2381	-	-	-	-	-	-	-	-	-	-	-	-	-	-	-	-	rpoB	rpoC	-	-	-	-	parE	-	icaA	icaB	icaD	clpC	clpP	clpX	agrA	agrB	asd	geh	lip	eno	-	-	-	-	eta	-
269/18	JAQIAU000000000	Canine	Pyometra	Strong producer	MSSP	-	ST2378	blaZ	blaI_of_Z	blaPC1	blaR1		-	-	aph(3')-III	ant(6)-Ia	-	aad(6)	sat4	-	-	-	dfrG	rpoB	rpoC	erm(B)	-	-	-	parE	qacG	icaA	icaB	icaD	clpC	clpP	clpX	agrA	agrB	asd	geh	lip	eno	cap5O	cap8O	capO	-	eta	-
034/18	JAQIAT000000000	Canine	Pyometra	Strong producer	MSSP	-	ST2371	blaZ	blaI_of_Z	blaPC1	blaR1	-	-	-	aph(3')-III	ant(6)-Ia	aph(2'')-Ih	aad(6)	sat4	-	tet(M)	-	dfrG	rpoB	rpoC	erm(B)	-	-	-	parE	-	icaA	icaB	icaD	clpC	clpP	clpX	agrA	agrB	asd	geh	lip	eno	cap5O	cap8O	capO	-	-	-
009/19	JAQIAS000000000	Canine	Sepsis	Strong producer	MSSP	-	ST2374	blaZ	blaI_of_Z	-	blaR1	-	-	-	-	-	-	-	-	-	-	-	-	rpoB	rpoC	-	-	-	-	parE	-	icaA	icaB	icaD	clpC	clpP	clpX	agrA	agrB	asd	geh	lip	eno	cap5O	cap8O	-	-	-	entA
187/18	JAQIAR000000000	Canine	Sepsis	Strong producer	MSSP	-	ST2376	blaZ	blaI_of_Z	blaPC1	blaR1	-	-	-	aph(3')-III	ant(6)-Ia	aph(2'')-Ih	aad(6)	sat4	-	tet(M)	-	-	rpoB	rpoC	erm(B)	cat	catA7	cat(pC221)	-	-	icaA	icaB	icaD	clpC	clpP	-	agrA	agrB	asd	geh	lip	eno	cap5O	cap8O	capO	-	-	-
511OD	JAQIAQ000000000	Canine	Otitis	Strong producer	MSSP	-	ST2382	blaZ	blaI_of_Z	blaPC1	blaR1	-	-	-	aph(3')-III	ant(6)-Ia	aph(2'')-Ih	aad(6)	sat4	-	-	-	dfrG	rpoB	rpoC	erm(B)	-	-	-	parE	-	icaA	icaB	icaD	clpC	clpP	clpX	agrA	agrB	asd	geh	lip	eno	cap5O	cap8O	capO	-	-	-
511OE	JAQIAP000000000	Canine	Otitis	Strong producer	MSSP	-	ST2382	blaZ	blaI_of_Z	blaPC1	blaR1	-	-	-	aph(3')-III	ant(6)-Ia	aph(2'')-Ih	aad(6)	sat4	-	-	-	dfrG	rpoB	rpoC	erm(B)	-	-	-	parE	-	icaA	icaB	icaD	clpC	clpP	clpX	agrA	agrB	asd	geh	lip	eno	cap5O	cap8O	capO	-	-	-
1044	JAQIAO000000000	Canine	Otitis	Strong producer	MRSP	V	ST919	blaZ	blaI_of_Z	blaPC1	blaR1	mecA	-	-	aph(3')-III	ant(6)-Ia	-	aad(6)	sat4	-	-	-	dfrG	rpoB	rpoC	erm(B)	-	-	-	parE	-	icaA	icaB	icaD	clpC	clpP	clpX	agrA	agrB	asd	geh	lip	eno	cap5O	cap8O	capO	-	-	-
1259	JAQIAN000000000	Canine	Otitis	Strong producer	MRSP	III	ST71	blaZ	blaI_of_Z	blaPC1	blaR1	mecA	mecl	mecR1	aph(3')-III	ant(6)-Ia	aph(2'')-Ih	aad(6)	sat4	tet(K)	-	-	dfrG	rpoB	rpoC	erm(B)	-	-	-	-	-	icaA	icaB	icaD	clpC	clpP	clpX	agrA	agrB	asd	geh	lip	eno	cap5O	cap8O	capO	-	-	-
1387	JAQIAM000000000	Canine	Otitis	Strong producer	MSSP	-	ST2380	blaZ	blaI_of_Z	blaPC1	blaR1	-	-	-	-	-	-	-	-	-	tet(M)	-	dfrG	rpoB	rpoC	-	-	-	-	parE	qacG	icaA	icaB	icaD	clpC	clpP	clpX	agrA	agrB	asd	geh	lip	eno	cap5O	cap8O	capO	-	-	-
554	JAQIAL000000000	Canine	Pyodermatitis	Strong producer	MRSP	III	ST71	blaZ	blaI_of_Z	blaPC1	blaR1	mecA	mecl	mecR1	aph(3')-III	ant(6)-Ia	aph(2'')-Ih	aad(6)	sat4	-	-	tet(45)	dfrG	rpoB	rpoC	erm(B)	-	-	-	parE	-	icaA	icaB	icaD	clpC	clpP	clpX	agrA	agrB	asd	geh	lip	eno	cap5O	cap8O	capO	-	-	-
559	JAQIAK000000000	Canine	Pyodermatitis	Strong producer	MRSP	III	ST71	blaZ	blaI_of_Z	blaPC1	blaR1	mecA	mecl	mecR1	aph(3')-III	ant(6)-Ia	aph(2'')-Ih	aad(6)	sat4	tet(K)	-	-	dfrG	rpoB	rpoC	erm(B)	-	-	-	parE	-	icaA	icaB	icaD	clpC	clpP	clpX	agrA	agrB	asd	geh	lip	eno	cap5O	cap8O	capO	-	-	-
561	JAQIAJ000000000	Canine	Pyodermatitis	Strong producer	MRSP		ST649	blaZ	blaI_of_Z	blaPC1	blaR1	mecA	mecl	mecR1	aph(3')-III	ant(6)-Ia	-	aad(6)	sat4	-	tet(M)	-	dfrG	rpoB	rpoC	-	-	-	-	parE	-	icaA	icaB	icaD	clpC	clpP	clpX	agrA	agrB	asd	geh	lip	eno	cap5O	cap8O	capO	-	-	-
619	JAQIAI000000000	Canine	Pyodermatitis	Strong producer	MRSP	III	ST71	blaZ	blaI_of_Z	blaPC1	blaR1	mecA	mecl	mecR1	aph(3')-III	ant(6)-Ia	aph(2'')-Ih	aad(6)	sat4	tet(K)	-	-	dfrG	rpoB	rpoC	erm(B)	-	-	-	-	-	icaA	icaB	icaD	clpC	clpP	clpX	agrA	agrB	asd	geh	lip	eno	cap5O	cap8O	capO	-	-	-
651	JAQIAH000000000	Canine	Pyodermatitis	Strong producer	MRSP	III	ST71	blaZ	blaI_of_Z	blaPC1	blaR1	mecA	mecl	mecR1	aph(3')-III	ant(6)-Ia	aph(2'')-Ih	aad(6)	sat4	-	-	-	dfrG	rpoB	rpoC	erm(B)	-	-	-	parE	-	icaA	icaB	icaD	clpC	clpP	clpX	agrA	agrB	asd	geh	lip	eno	cap5O	cap8O	capO	-	-	-
695	JAQIAG000000000	Canine	Pyodermatitis	Strong producer	MRSP	III	ST71	blaZ	blaI_of_Z	blaPC1	blaR1	mecA	mecl	mecR1	aph(3')-III	ant(6)-Ia	aph(2'')-Ih	aad(6)	sat4	-	-	-	dfrG	rpoB	rpoC	erm(B)	-	-	-	parE	-	icaA	icaB	icaD	clpC	clpP	clpX	agrA	agrB	asd	geh	lip	eno	cap5O	cap8O	capO	-	-	-
705	JAQIAF000000000	Canine	Pyodermatitis	Strong producer	MRSP	-	ST2379	blaZ	blaI_of_Z	blaPC1	blaR1	mecA	mecl	mecR1	aph(3')-III	ant(6)-Ia	-	aad(6)	sat4	-	-	-	dfrG	rpoB	rpoC	erm(B)	cat	catA7	cat(pC221)	parE	-	icaA	icaB	icaD	clpC	clpP	clpX	agrA	agrB	asd	geh	lip	eno	cap5O	cap8O	capO	-	-	-
843	JAQIAE000000000	Canine	Pyodermatitis	Strong producer	MRSP	III	ST71	blaZ	blaI_of_Z	blaPC1	blaR1	mecA	mecl	mecR1	aph(3')-III	ant(6)-Ia	aph(2'')-Ih	aad(6)	sat4	tet(K)	-	-	dfrG	rpoB	rpoC	erm(B)	-	-	-	parE	-	icaA	icaB	icaD	clpC	clpP	clpX	agrA	agrB	asd	geh	lip	eno	cap5O	cap8O	capO	-	-	-
1037	JAQIAD000000000	Canine	Pyodermatitis	Strong producer	MRSP	III	ST71	blaZ	blaI_of_Z	blaPC1	blaR1	mecA	mecl	mecR1	aph(3')-III	ant(6)-Ia	aph(2'')-Ih	-	sat4	tet(K)	-	-	dfrG	rpoB	rpoC	erm(B)	-	-	-	parE	-	icaA	icaB	icaD	clpC	clpP	clpX	agrA	agrB	asd	geh	lip	eno	cap5O	cap8O	capO	-	-	-
1346	JAQIAC000000000	Canine	Pyodermatitis	Strong producer	MRSP	III	ST72	blaZ	blaI_of_Z	blaPC1	blaR1	mecA	mecl	mecR1	aph(3')-III	ant(6)-Ia	aph(2'')-Ih	aad(6)	sat4	-	-	-	dfrG	rpoB	rpoC	erm(B)	-	-	-	parE	-	icaA	icaB	icaD	clpC	clpP	clpX	agrA	agrB	asd	geh	lip	eno	cap5O	cap8O	capO	-	-	-
1378	JAQIAB000000000	Canine	Pyodermatitis	Strong producer	MSSP	-	ST2383	blaZ	blaI_of_Z	blaPC1	blaR1	-	-	-	aph(3')-III	ant(6)-Ia	-	aad(6)	sat4	-	-	-	dfrG	rpoB	rpoC	erm(B)	cat	catA7	cat(pC221)	parE	-	icaA	icaB	icaD	clpC	clpP	clpX	agrA	agrB	asd	geh	lip	eno	cap5O	cap8O	capO	-	-	-
1379	JAQIAA000000000	Canine	Pyodermatitis	Strong producer	MRSP	III	ST73	blaZ	blaI_of_Z	blaPC1	blaR1	mecA	mecl	mecR1	aph(3')-III	ant(6)-Ia	aph(2'')-Ih	aad(6)	sat4	-	-	-	dfrG	rpoB	rpoC	erm(B)	-	-	-	parE	-	icaA	icaB	icaD	clpC	clpP	clpX	agrA	agrB	asd	geh	lip	eno	cap5O	cap8O	capO	-	-	-
1382	JAQHZZ000000000	Canine	Pyodermatitis	Strong producer	MRSP	III	ST71	blaZ	blaI_of_Z	blaPC1	blaR1	mecA	mecl	mecR1	aph(3')-III	ant(6)-Ia	aph(2'')-Ih	aad(6)	sat4	-	-	-	dfrG	rpoB	rpoC	erm(B)	-	-	-	parE	-	icaA	icaB	icaD	clpC	clpP	clpX	agrA	agrB	asd	geh	lip	eno	cap5O	cap8O	capO	-	-	-
6848	JAQHZY000000000	Canine	Pyodermatitis	Strong producer	MRSP	III	ST71	blaZ	blaI_of_Z	blaPC1	blaR1	mecA	mecl	mecR1	aph(3')-III	ant(6)-Ia	aph(2'')-Ih	aad(6)	sat4	tet(K)	-	-	dfrG	rpoB	rpoC	erm(B)	-	-	-	parE	-	icaA	icaB	icaD	clpC	clpP	clpX	agrA	agrB	asd	geh	lip	eno	cap5O	cap8O	capO	-	-	-
Legend: "-"=indicates absence.
[truncated: 12 more columns]
